# Supplementary material for: Peanut Shell Derived Carbon Combined with Nano Cobalt: An Effective Flame Retardant for Epoxy Resin
Source: Molecules. 2021 Nov 3;26(21):6662. doi: 10.3390/molecules26216662 (PMC8586977; doi:10.3390/molecules26216662)
Supplement: Supplementary file 1 [file molecules-26-06662-s001.zip]

Archive with 1 entries (1 files):
- molecules-1403583-supplementary.pdf
